# Supplementary material for: Converting Health Level 7 Clinical Document Architecture (CDA) documents to Observational Medical Outcomes Partnership Common Data Model (OMOP CDM) by leveraging CDA Template definitions
Source: JAMIA Open. 2025 Mar 26;8(2):ooaf022. doi: 10.1093/jamiaopen/ooaf022 (PMC11945294; doi:10.1093/jamiaopen/ooaf022)
Supplement: ooaf022_Supplementary_Data [file ooaf022_supplementary_data.zip]

Archive with 1 entries (1 files):
- rmim-cdm.ods
