# Supplementary material for: Converting Health Level 7 Clinical Document Architecture (CDA) documents to Observational Medical Outcomes Partnership Common Data Model (OMOP CDM) by leveraging CDA Template definitions
Source: JAMIA Open. 2025 Mar 26;8(2):ooaf022. doi: 10.1093/jamiaopen/ooaf022 (PMC11945294; doi:10.1093/jamiaopen/ooaf022)
Supplement: ooaf022_Supplementary_Data [file ooaf022_supplementary_data.zip › rmim-cdm.ods]

## Sheet: rmim-cdm
Class	Attribute	RIM base	CDM target	Use a comma-separated string of targets in the form CDM_TABLE[.CDM_ATTRIBUTE], e.g. “PERSON, PERSON.person_id”
ClinicalDocument		Act
ClinicalDocument	typeId
ClinicalDocument	classCode
ClinicalDocument	moodCode
ClinicalDocument	id
ClinicalDocument	code
ClinicalDocument	title
ClinicalDocument	effectiveTime
ClinicalDocument	confidentialityCode
ClinicalDocument	languageCode
ClinicalDocument	setId
ClinicalDocument	versionNumber
ClinicalDocument	copyTime
ClinicalDocument	recordTarget
ClinicalDocument	author
ClinicalDocument	dataEnterer
ClinicalDocument	informant
ClinicalDocument	custodian
ClinicalDocument	informationRecipient
ClinicalDocument	legalAuthenticator
ClinicalDocument	authenticator
ClinicalDocument	participant
ClinicalDocument	inFulfillmentOf
ClinicalDocument	documentationOf
ClinicalDocument	relatedDocument
ClinicalDocument	authorization
ClinicalDocument	componentOf
ClinicalDocument	component
RecordTarget		Participation	PERSON
RecordTarget	typeCode
RecordTarget	contextControlCode
RecordTarget	patientRole
PatientRole		Role
PatientRole	classCode
PatientRole	id
PatientRole	addr		LOCATION.address_1, LOCATION.address_2, LOCATION.city, LOCATION.state, LOCATION.zip, LOCATION.county, LOCATION.country_source_value
PatientRole	telecom
PatientRole	patient		PERSON
PatientRole	providerOrganization
Patient		Entity	PERSON
Patient	classCode
Patient	determinerCode
Patient	id
Patient	name
Patient	administrativeGenderCode		PERSON.gender_source_value
Patient	birthTime		PERSON.birth_datetime
Patient	maritalStatusCode
Patient	religiousAffiliationCode
Patient	raceCode		PERSON.race_source_value
Patient	ethnicGroupCode		PERSON.ethnicity_source_value
Patient	guardian
Patient	birthplace
Patient	languageCommunication
Guardian		Role	PERSON
Guardian	classCode
Guardian	id
Guardian	code
Guardian	addr		LOCATION.address_1, LOCATION.address_2, LOCATION.city, LOCATION.state, LOCATION.zip, LOCATION.county, LOCATION.country_source_value
Guardian	telecom
Guardian	guardianChoice
GuardianChoice
Person		Entity	PERSON
Person	classCode
Person	determinerCode
Person	name
Birthplace		Role	LOCATION
Birthplace	classCode
Birthplace	place
Place		Entity	LOCATION
Place	classCode
Place	determinerCode
Place	name		LOCATION.location_source_value
Place	addr		LOCATION.address_1, LOCATION.address_2, LOCATION.city, LOCATION.state, LOCATION.zip, LOCATION.county, LOCATION.country_source_value
LanguageCommunication		?
LanguageCommunication	languageCode
LanguageCommunication	modeCode
LanguageCommunication	proficiencyLevelCode
LanguageCommunication	preferenceInd
Organization		Entity	CARE_SITE
Organization	classCode
Organization	determinerCode
Organization	id		LOCATION.location_source_value
Organization	name		LOCATION.location_source_value
Organization	telecom
Organization	addr		LOCATION.address_1, LOCATION.address_2, LOCATION.city, LOCATION.state, LOCATION.zip, LOCATION.county, LOCATION.country_source_value
Organization	standardIndustryClassCode
Organization	asOrganizationPartOf
OrganizationPartOf		Role
OrganizationPartOf	classCode
OrganizationPartOf	id
OrganizationPartOf	code
OrganizationPartOf	statusCode
OrganizationPartOf	effectiveTime
OrganizationPartOf	wholeOrganization
Author		Participation	PROVIDER
Author	typeCode
Author	functionCode
Author	contextControlCode
Author	time
Author	assignedAuthor
AssignedAuthor		Role	PROVIDER
AssignedAuthor	classCode
AssignedAuthor	id
AssignedAuthor	code
AssignedAuthor	addr		LOCATION.address_1, LOCATION.address_2, LOCATION.city, LOCATION.state, LOCATION.zip, LOCATION.county, LOCATION.country_source_value
AssignedAuthor	telecom
AssignedAuthor	assignedAuthorChoice
AssignedAuthor	representedOrganization
AuthorChoice
AuthoringDevice		Entity
AuthoringDevice	classCode
AuthoringDevice	determinerCode
AuthoringDevice	code
AuthoringDevice	manufacturerModelName
AuthoringDevice	softwareName
AuthoringDevice	asMaintainedEntity
MaintainedEntity		Role
MaintainedEntity	classCode
MaintainedEntity	effectiveTime
MaintainedEntity	maintainingPerson
DataEnterer		Participation
DataEnterer	typeCode
DataEnterer	contextControlCode
DataEnterer	time
DataEnterer	assignedEntity
AssignedEntity		Role
AssignedEntity	classCode
AssignedEntity	id
AssignedEntity	code
AssignedEntity	addr		LOCATION.address_1, LOCATION.address_2, LOCATION.city, LOCATION.state, LOCATION.zip, LOCATION.county, LOCATION.country_source_value
AssignedEntity	telecom
AssignedEntity	assignedPerson
AssignedEntity	representedOrganization
Informant		Participation
Informant	typeCode
Informant	contextControlCode
Informant	informantChoice
InformantChoice
RelatedEntity		Role
RelatedEntity	classCode
RelatedEntity	code
RelatedEntity	addr		LOCATION.address_1, LOCATION.address_2, LOCATION.city, LOCATION.state, LOCATION.zip, LOCATION.county, LOCATION.country_source_value
RelatedEntity	telecom
RelatedEntity	effectiveTime
RelatedEntity	relatedPerson
Custodian		Participation
Custodian	typeCode
Custodian	assignedCustodian
AssignedCustodian		Role
AssignedCustodian	classCode
AssignedCustodian	representedCustodianOrganization
CustodianOrganization		Entity
CustodianOrganization	classCode
CustodianOrganization	determinerCode
CustodianOrganization	id
CustodianOrganization	name
CustodianOrganization	telecom
CustodianOrganization	addr		LOCATION.address_1, LOCATION.address_2, LOCATION.city, LOCATION.state, LOCATION.zip, LOCATION.county, LOCATION.country_source_value
InformationRecipient		Participation
InformationRecipient	typeCode
InformationRecipient	intendedRecipient
IntendedRecipient		Role
IntendedRecipient	classCode
IntendedRecipient	id
IntendedRecipient	addr		LOCATION.address_1, LOCATION.address_2, LOCATION.city, LOCATION.state, LOCATION.zip, LOCATION.county, LOCATION.country_source_value
IntendedRecipient	telecom
IntendedRecipient	informationRecipient
IntendedRecipient	receivedOrganization
LegalAuthenticator		Participation
LegalAuthenticator	typeCode
LegalAuthenticator	contextControlCode
LegalAuthenticator	time
LegalAuthenticator	signatureCode
LegalAuthenticator	assignedEntity
Authenticator		Participation
Authenticator	typeCode
Authenticator	time
Authenticator	signatureCode
Authenticator	assignedEntity
Participant		Participation
Participant	typeCode
Participant	functionCode
Participant	contextControlCode
Participant	time
Participant	associatedEntity
AssociatedEntity		Role
AssociatedEntity	classCode
AssociatedEntity	id
AssociatedEntity	code
AssociatedEntity	addr		LOCATION.address_1, LOCATION.address_2, LOCATION.city, LOCATION.state, LOCATION.zip, LOCATION.county, LOCATION.country_source_value
AssociatedEntity	telecom
AssociatedEntity	associatedPerson
AssociatedEntity	scopingOrganization
InFulfillmentOf		ActRelationship
InFulfillmentOf	typeCode
InFulfillmentOf	order
Order		Act
Order	classCode
Order	moodCode
Order	id
Order	code
Order	priorityCode
DocumentationOf		ActRelationship
DocumentationOf	typeCode
DocumentationOf	serviceEvent
ServiceEvent		Act	VISIT_OCCURRENCE
ServiceEvent	classCode
ServiceEvent	moodCode
ServiceEvent	id
ServiceEvent	code
ServiceEvent	effectiveTime		VISIT_OCCURRENCE.visit_start_datetime, VISIT_OCCURRENCE.visit_end_datetime
ServiceEvent	performer		VISIT_OCCURRENCE.provider_id
Performer		Participation	PROVIDER
Performer	typeCode
Performer	functionCode
Performer	time
Performer	assignedEntity
RelatedDocument		ActRelationship
RelatedDocument	typeCode
RelatedDocument	parentDocument
ParentDocument		Act
ParentDocument	classCode
ParentDocument	moodCode
ParentDocument	id
ParentDocument	code
ParentDocument	text
ParentDocument	setId
ParentDocument	versionNumber
ParentDocument	effectiveTime
Authorization		ActRelationship
Authorization	typeCode
Authorization	consent
Consent		Act
Consent	classCode
Consent	moodCode
Consent	id
Consent	code
Consent	statusCode
ComponentOf		ActRelationship
ComponentOf	typeCode
ComponentOf	encompassingEncounter
EncompassingEncounter		Act	VISIT_OCCURRENCE
EncompassingEncounter	classCode
EncompassingEncounter	moodCode
EncompassingEncounter	id
EncompassingEncounter	code		VISIT_OCCURRENCE.visit_source_value
EncompassingEncounter	effectiveTime		VISIT_OCCURRENCE.visit_start_datetime, VISIT_OCCURRENCE.visit_end_datetime
EncompassingEncounter	dischargeDispositionCode		VISIT_OCCURRENCE.discharged_to_source_value
EncompassingEncounter	responsibleParty		VISIT_OCCURRENCE.provider_id
EncompassingEncounter	encounterParticipant
EncompassingEncounter	location		VISIT_OCCURRENCE.care_site_id
ResponsibleParty		Participation
ResponsibleParty	typeCode
ResponsibleParty	assignedEntity
EncounterParticipant		Participation
EncounterParticipant	typeCode
EncounterParticipant	time
EncounterParticipant	assignedEntity		VISIT_OCCURRENCE.provider_id
Location		Participation	CARE_SITE
Location	typeCode
Location	healthCareFacility
HealthCareFacility		Role	CARE_SITE
HealthCareFacility	classCode
HealthCareFacility	id		CARE_SITE.care_site_source_value
HealthCareFacility	code		CARE_SITE.place_of_service_source_value
HealthCareFacility	location		CARE_SITE.location_id
HealthCareFacility	serviceProviderOrganization		CARE_SITE
Component		ActRelationship
Component	typeCode
Component	contextConductionInd
Component	bodyChoice
BodyChoice
NonXMLBody		Act
NonXMLBody	classCode
NonXMLBody	moodCode
NonXMLBody	text
NonXMLBody	confidentialityCode
NonXMLBody	languageCode
StructuredBody		Act
StructuredBody	classCode
StructuredBody	moodCode
StructuredBody	confidentialityCode
StructuredBody	languageCode
StructuredBody	component
Component		ActRelationship
Component	typeCode
Component	contextConductionInd
Component	section
Section		Act
Section	classCode
Section	moodCode
Section	id
Section	code
Section	title
Section	text
Section	confidentialityCode
Section	languageCode
Section	subject
Section	author
Section	informant
Section	entry
Section	component
Subject		Participation
Subject	typeCode
Subject	contextControlCode
Subject	awarenessCode
Subject	relatedSubject
RelatedSubject		Role
RelatedSubject	classCode
RelatedSubject	code
RelatedSubject	addr		LOCATION.address_1, LOCATION.address_2, LOCATION.city, LOCATION.state, LOCATION.zip, LOCATION.county, LOCATION.country_source_value
RelatedSubject	telecom
RelatedSubject	subject
SubjectPerson		Entity
SubjectPerson	classCode
SubjectPerson	determinerCode
SubjectPerson	name
SubjectPerson	administrativeGenderCode
SubjectPerson	birthTime
Entry		ActRelationship
Entry	typeCode
Entry	contextConductionInd
Entry	clinicalStatement
ClinicalStatement		?
ClinicalStatement	subject
ClinicalStatement	specimen
ClinicalStatement	performer
ClinicalStatement	author
ClinicalStatement	informant
ClinicalStatement	participant
ClinicalStatement	entryRelationship
ClinicalStatement	reference
ClinicalStatement	precondition
ClinicalStatement	choice
Specimen		Participation	SPECIMEN
Specimen	typeCode
Specimen	specimenRole
SpecimenRole		Role	SPECIMEN
SpecimenRole	classCode
SpecimenRole	id
SpecimenRole	specimenPlayingEntity
PlayingEntity		Entity
PlayingEntity	classCode
PlayingEntity	determinerCode
PlayingEntity	code
PlayingEntity	quantity
PlayingEntity	name
PlayingEntity	desc
Performer		Participation
Performer	typeCode
Performer	modeCode
Performer	time
Performer	assignedEntity
Participant		Participation
Participant	typeCode
Participant	contextControlCode
Participant	time
Participant	awarenessCode
Participant	participantRole
ParticipantRole		Role
ParticipantRole	classCode
ParticipantRole	id
ParticipantRole	code
ParticipantRole	addr		LOCATION.address_1, LOCATION.address_2, LOCATION.city, LOCATION.state, LOCATION.zip, LOCATION.county, LOCATION.country_source_value
ParticipantRole	telecom
ParticipantRole	playingEntityChoice
ParticipantRole	scopingEntity
EntityChoice
Device		Entity
Device	classCode
Device	determinerCode
Device	code
Device	manufacturerModelName
Device	softwareName
Entity		Entity
Entity	classCode
Entity	determinerCode
Entity	id
Entity	code
Entity	desc
EntryRelationship		ActRelationship
EntryRelationship	typeCode
EntryRelationship	inversionInd
EntryRelationship	contextConductionInd
EntryRelationship	sequenceNumber
EntryRelationship	negationInd
EntryRelationship	seperatableInd
EntryRelationship	clinicalStatement
Reference		ActRelationship
Reference	typeCode
Reference	seperatableInd
Reference	externalActChoice
ExternalActChoice
ExternalAct		Act
ExternalAct	classCode
ExternalAct	moodCode
ExternalAct	id
ExternalAct	code
ExternalAct	text
ExternalObservation		Act	OBSERVATION, MEASUREMENT
ExternalObservation	classCode
ExternalObservation	moodCode
ExternalObservation	id
ExternalObservation	code
ExternalObservation	text
ExternalProcedure		Act	PROCEDURE_OCCURRENCE
ExternalProcedure	classCode
ExternalProcedure	moodCode
ExternalProcedure	id
ExternalProcedure	code
ExternalProcedure	text
ExternalDocument		Act
ExternalDocument	classCode
ExternalDocument	moodCode
ExternalDocument	id
ExternalDocument	code
ExternalDocument	text
ExternalDocument	setId
ExternalDocument	versionNumber
Precondition		ActRelationship
Precondition	typeCode
Precondition	criterion
Criterion		Act
Criterion	classCode
Criterion	moodCode
Criterion	code
Criterion	text
Criterion	value
Act		Act
Act	classCode
Act	moodCode
Act	id
Act	code
Act	negationInd
Act	text
Act	statusCode
Act	effectiveTime
Act	priorityCode
Act	languageCode
Encounter		Act	VISIT_OCCURRENCE
Encounter	classCode
Encounter	moodCode
Encounter	id
Encounter	code		VISIT_OCCURRENCE.visit_source_value
Encounter	text
Encounter	statusCode
Encounter	effectiveTime		VISIT_OCCURRENCE.visit_start_datetime, VISIT_OCCURRENCE.visit_end_datetime
Encounter	priorityCode
Observation		Act	OBSERVATION, MEASUREMENT
Observation	classCode
Observation	moodCode
Observation	id
Observation	code		OBSERVATION.observation_source_value
Observation	negationInd		OBSERVATION.qualifier_source_value
Observation	derivationExpr
Observation	text
Observation	statusCode		OBSERVATION.qualifier_source_value
Observation	effectiveTime		OBSERVATION.observation_datetime
Observation	priorityCode
Observation	repeatNumber
Observation	languageCode
Observation	value		OBSERVATION.value_source_value
Observation	interpretationCode
Observation	methodCode
Observation	targetSiteCode
Observation	referenceRange
ReferenceRange		ActRelationship
ReferenceRange	typeCode
ReferenceRange	observationRange
ObservationRange		Act
ObservationRange	classCode
ObservationRange	moodCode
ObservationRange	code
ObservationRange	text
ObservationRange	value
ObservationRange	interpretationCode
ObservationMedia		Act
ObservationMedia	classCode
ObservationMedia	moodCode
ObservationMedia	id
ObservationMedia	languageCode
ObservationMedia	value
Organizer		Act
Organizer	classCode
Organizer	moodCode
Organizer	id
Organizer	code
Organizer	statusCode
Organizer	effectiveTime
Organizer	component
Component		ActRelationship
Component	typeCode
Component	contextConductionInd
Component	sequenceNumber
Component	seperatableInd
Component	clinicalStatement
Procedure		Act	PROCEDURE_OCCURRENCE
Procedure	classCode
Procedure	moodCode
Procedure	id
Procedure	code		PROCEDURE_OCCURRENCE.procedure_source_value
Procedure	negationInd		PROCEDURE_OCCURRENCE.modifier_source_value
Procedure	text
Procedure	statusCode
Procedure	effectiveTime		PROCEDURE_OCCURRENCE.procedure_datetime, PROCEDURE_OCCURRENCE.procedure_end_datetime
Procedure	priorityCode
Procedure	languageCode
Procedure	methodCode
Procedure	approachSiteCode
Procedure	targetSiteCode
Procedure	referenceRange
RegionOfInterest		Act
RegionOfInterest	classCode
RegionOfInterest	moodCode
RegionOfInterest	id
RegionOfInterest	code
RegionOfInterest	value
SubstanceAdministration		Act	DRUG_EXPOSURE
SubstanceAdministration	classCode
SubstanceAdministration	moodCode
SubstanceAdministration	id
SubstanceAdministration	code
SubstanceAdministration	negationInd
SubstanceAdministration	text
SubstanceAdministration	statusCode
SubstanceAdministration	effectiveTime		DRUG_EXPOSURE.drug_exposure_start_datetime, DRUG_EXPOSURE.drug_exposure_start_datetime
SubstanceAdministration	priorityCode
SubstanceAdministration	repeatNumber		DRUG_EXPOSURE.refills
SubstanceAdministration	routeCode		DRUG_EXPOSURE.route_source_value
SubstanceAdministration	approachSiteCode
SubstanceAdministration	doseQuantity		DRUG_EXPOSURE.quantity
SubstanceAdministration	rateQuantity		DRUG_EXPOSURE.quantity
SubstanceAdministration	maxDoseQuantity
SubstanceAdministration	administrationUnitCode
SubstanceAdministration	consumable		DRUG_EXPOSURE.drug_source_value
Consumable		Participation
Consumable	typeCode
Consumable	manufacturedProduct
ManufacturedProduct		Role
ManufacturedProduct	classCode
ManufacturedProduct	id
ManufacturedProduct	manufacturedDrugOrOtherMaterial
ManufacturedProduct	manufacturerOrganization
DrugOrOtherMaterial
LabeledDrug		Entity
LabeledDrug	classCode
LabeledDrug	determinerCode
LabeledDrug	code
LabeledDrug	name
Material		Entity
Material	classCode
Material	determinerCode
Material	code
Material	name
Material	lotNumberText
Supply		Act	DRUG_EXPOSURE, DEVICE_EXPOSURE
Supply	classCode
Supply	moodCode
Supply	id
Supply	code
Supply	text
Supply	statusCode
Supply	effectiveTime
Supply	priorityCode
Supply	repeatNumber
Supply	independentInd
Supply	quantity
Supply	expectedUseTime
Supply	product
Product		Participation
Product	typeCode
Product	manufacturedProduct
Component		ActRelationship
Component	typeCode
Component	contextConductionInd
Component	section

## Sheet: cls
See CDA R-MIM Visualization at: https://vico.org/CDAR22005_HL7SP/infrastructure/cda/graphics/L-POCD_RM000040.gif
R-MIM	RIM
Act	Act
AssignedAuthor	Role
AssignedCustodian	Role
AssignedEntity	Role
AssociatedEntity	Role
Authenticator	Participation
Author	Participation
AuthorChoice	(Aggregation)
AuthoringDevice	Entity
Authorization	ActRelationship
Birthplace	Role
BodyChoice	(Aggregation)
ClinicalDocument	Act
ClinicalStatement	?
Component	ActRelationship
ComponentOf	ActRelationship
Consent	Act
Consumable	Participation
Criterion	Act
Custodian	Participation
CustodianOrganization	Entity
DataEnterer	Participation
Device	Entity
DocumentationOf	ActRelationship
DrugOrOtherMaterial	(Aggregation)
EncompassingEncounter	Act
Encounter	Act
EncounterParticipant	Participation
Entity	Entity
EntityChoice	(Aggregation)
Entry	ActRelationship
EntryRelationship	ActRelationship
ExternalAct	Act
ExternalActChoice	(Aggregation)
ExternalDocument	Act
ExternalObservation	Act
ExternalProcedure	Act
Guardian	Role
GuardianChoice	(Aggregation)
HealthCareFacility	Role
Informant	Participation
InformantChoice	(Aggregation)
InformationRecipient	Participation
InFulfillmentOf	ActRelationship
IntendedRecipient	Role
LabeledDrug	Entity
LanguageCommunication	?
LegalAuthenticator	Participation
Location	Participation
MaintainedEntity	Role
ManufacturedProduct	Role
Material	Entity
NonXMLBody	Act
Observation	Act
ObservationMedia	Act
ObservationRange	Act
Order	Act
Organization	Entity
OrganizationPartOf	Role
Organizer	Act
ParentDocument	Act
Participant	Participation
ParticipantRole	Role
Patient	Entity
PatientRole	Role
Performer	Participation
Person	Entity
Place	Entity
PlayingEntity	Entity
Precondition	ActRelationship
Procedure	Act
Product	Participation
RecordTarget	Participation
Reference	ActRelationship
ReferenceRange	ActRelationship
RegionOfInterest	Act
RelatedDocument	ActRelationship
RelatedEntity	Role
RelatedSubject	Role
ResponsibleParty	Participation
Section	Act
ServiceEvent	Act
Specimen	Participation
SpecimenRole	Role
StructuredBody	Act
Subject	Participation
SubjectPerson	Entity
SubstanceAdministration	Act
Supply	Act
